# Supplementary material for: Mastering the scales: a survey on the benefits of multiscale computing software
Source: Philos Trans A Math Phys Eng Sci. 2019 Feb 18;377(2142):20180147. doi: 10.1098/rsta.2018.0147 (PMC6388006; doi:10.1098/rsta.2018.0147)
Supplement: Raw survey data [file rsta20180147supp2.csv]

Timestamp	Who is submitting this entry	Name of the software tool	Main website of the software tool (or repository)	DOI of paper related to software	Intended scope of the software	Language of the software (application developer side)	The language the software itself is written in is:	For which multiscale computing pattern(s) is the software applicable	1. Implementation -> Comp. Model + couplings = multiscale simulation software.	Comments on Implementation (optional)	2. Instantiation -> Simulation software applied to specific scientific problem(s).	Comments on Instantiation (optional)	3. Deployment -> Simulation operational at target platform.	Comments on Deployment (optional)	4. Execution -> Test runs.	Comments on Execution/Test runs (optional)	5. Optimization -> analyze uncertainty, verify and validate simulations.	Comments on Optimization (optional)	6. Production.	Comments on Production (optional)	Short description of the toolkit	Any other details you wish to share in regards to the toolkit
6/12/2018 21:48:45	Kenneth	Adaptive Sampling Proxy Application	https://github.com/exmatex/ASPA	https://doi.org/10.1002/nme.2339	Generic	C++	C++	Heterogeneous Multiscale Computing (or Hierarchical Multiscale Modelling)	Expand	Expands the concept of multiscale simulation software. In addition to coupled at-scale models, introduces a database to store model output data within the multiscale model and adds capability to construct a surrogate model from this data.									Expand	Accelerates evaluation of computationally demanding multiscale models.	A toolkit for automated construction of surrogate models within a multiscale model hierarchy.
6/8/2018 17:13:36	Diana	Amuse	www.amusecode.org, https://github.com/amusecode/amuse	https://doi.org/10.1088/0004-637X/734/1/55	Discipline-specific (e.g., only for astrophysics, biomedicine)	Python	Python	Extreme Scaling, Heterogeneous Multiscale Computing (or Hierarchical Multiscale Modelling), Replica Computing	Simplify		Curate, Simplify		Accelerate, Simplify		Simplify, Expand						AMUSE is the Astrophysical Multipurpose Software Environment. It aims to provide a software framework for astrophysical simulations, in which existing codes from different domains, such as stellar dynamics, stellar evolution, hydrodynamics and radiative transfer can be easily coupled. The AMUSE framework provides data handling, unit management and code integration.
8/13/2018 15:55:51	Kenneth	AMUSE			Discipline-specific (e.g., only for astrophysics, biomedicine)	Python, C++, FORTRAN	Python	Extreme Scaling	Curate, Simplify	Has already curated a suite of astrophysics tools into the framework & provides simple interfaces to external codes to encourage their incorporation into the framework. Includes IO facilities: AMUSE includes file IO and converters for legacy formats. (Simplify)	Curate, Accelerate, Simplify	Curate: Many at-scale models are already incorporated so they can be easily applied to a problem. Accelerate: Models can be mixed and matched easily leading to quick application of the software to specific problems Simplify: Once again, applying existing models to a modeling problem is simpler since many tools are already linked into the AMUSE interface (this leads to this being done faster). IO …	Expand	Expand: Capabilities for "jungle" computing with job server that can interact with eStep	Curate, Simplify	As it has the ability to incorporate unit tests, initial test runs could be simpler to ensure that the framework runs as expected on new machines. As these unit tests are integrated into the framework, I also categorize it as "curate" since these unit tests continue to be added and stored in the knowledge base of the framework	Curate, Simplify	Curate: Includes unit-testing capabilities of individual models under the framework. Also includes analysis and visualization tools in the framework Simplify: I would say unit conversions also fit here. Also includes error handling: so codes can detect that a system evolves outside their domain of applicability	Expand	Expands production capabilities to "jungle computing" environments for large-scale production simulations when required
6/19/2018 8:10:20	Derek	C-Coupler1	(not working, so I will not fill in this form fully)	https://core.ac.uk/download/pdf/25503373.pdf	Discipline-specific (e.g., only for astrophysics, biomedicine)	FORTRAN	C++	Extreme Scaling, Heterogeneous Multiscale Computing (or Hierarchical Multiscale Modelling), Replica Computing													This toolkit seems widely used in China, and is similar to OASIS-MCT and ESMF. However, the link to the source code does not appear to work...
6/24/2018 22:21:25	Diana	Cactus	http://cactuscode.org	https://doi.org/10.1007/3-540-36569-9_13	Generic	Custom (language of choice)	ANSI C, Cactus Configuration Language	Heterogeneous Multiscale Computing (or Hierarchical Multiscale Modelling)	Curate		Curate		Expand		Curate, Simplify						Cactus 4.0 has been developed as a very general programming framework, written to support virtually any discipline. Cactus is not an application in itself, but a development envi- ronment in which an application can be developed and run. It is more correct to say that an application is run within the Cactus framework.	Cactus allows you to develop code in your language of choice: F77, F90, C, C++ are all supported — developers write their own components, which we call "thorns" which are connected together by the Cactus "flesh". Developers and users can take advantage of a selection of existing computational thorns, as well as a growing number of domain specific thorns.
6/19/2018 20:44:46	Kenneth	COAST: Complex Automata Simulation Technique	http://www.complex-automata.org/	https://doi.org/10.1007/978-3-540-69387-1_25	Generic	C++, Java, FORTRAN	Java	Extreme Scaling	Expand		Curate, Simplify								Expand		Coupling library to develop models including cellular automata, PDE models, and agent-based systems. This looks to be the original MUSCLE toolkit, but not 100% sure. Uses JADE platform, which is a java framework for agent-based model development.
6/12/2018 22:44:33	Kenneth	CoHMM / D2KAS	https://github.com/exmatex/CoHMM	https://doi.org/10.1016/j.cpc.2015.03.006	Generic	C++	C++	Heterogeneous Multiscale Computing (or Hierarchical Multiscale Modelling)	Expand	Incorporation of surrogate models into HMM applications									Accelerate, Simplify	Accelerate via surrogate modeling. Some fault tolerance / checkpointing algorithms in one branch related to conference presentation "Database assisted distribution to improve fault tolerance for multiphysics applications"	This is the more recent work in the ExMatEx project (Exascale Co-Design Center for Materials in Extreme Environments) which is derived from Knap et al. "Adaptive Sampling in Hierarchical Simulation".	This is actually a set of tools hosted on different branches of the CoHMM "Co-design proxy application for the Heterogeneous Multiscale Method" . The variations include Spatial Adaptive Sampling: https://doi.org/10.1016/j.cpc.2014.03.011 , Distributed Database Kriging for Adaptive Sampling: https://doi.org/10.1016/j.cpc.2015.03.006 , Database assisted distribution to improve fault tolerance for m…
8/15/2018 8:10:50	Derek	CoHMM / D2KAS	https://github.com/exmatex/CoHMM	https://doi.org/10.1016/j.cpc.2015.03.006	Generic	C++	C++	Heterogeneous Multiscale Computing (or Hierarchical Multiscale Modelling)	Expand	Incorporation of surrogate models into HMM applications									Accelerate, Simplify	Accelerate via surrogate modeling. Some fault tolerance / checkpointing algorithms in one branch related to conference presentation "Database assisted distribution to improve fault tolerance for multiphysics applications"
6/25/2018 14:44:25	Diana	CouPE	https://sites.google.com/site/coupempf	http://www.mcs.anl.gov/papers/MCS-TM-345.pdf, https://doi.org/10.1098/rsta.2013.0381	Discipline-specific (e.g., only for astrophysics, biomedicine)	The standard mesh interface definitions provided by ITAPS	Domain-specific or bespoke language	Heterogeneous Multiscale Computing (or Hierarchical Multiscale Modelling)	Simplify		Simplify		Simplify		Simplify, Expand		Simplify				CouPE aims to enable scalable and extensible coupling of different physics components that are nonlinearly dependent on each other. The current design of CouPE is intended to satisfy the need for a loosely coupled software framework even when the physical phenomena are strongly coupled to each other.	CouPE provides the necessary components and layers to wrap existing physics codes or write a complete description of a physics problem from scratch in order to solve phenomena of interest
6/19/2018 7:48:10	Derek	Earth System Modeling Framework	https://www.earthsystemcog.org/projects/esmf/	https://journals.ametsoc.org/doi/full/10.1175/BAMS-D-15-00239.1	Discipline-specific (e.g., only for astrophysics, biomedicine)	C++, FORTRAN	FORTRAN	Extreme Scaling, Heterogeneous Multiscale Computing (or Hierarchical Multiscale Modelling), Replica Computing	Curate, Simplify	Site says: Component, State and Coupler software that wraps user code with minimal overhead, Simple drivers that users can modify			Simplify	Wrapper simplifies deployment to a limited extent.	Accelerate	MPI/OpenMP exchange framework arguable speeds up coupling compared to TCP or file exchange mechanisms.	Curate, Simplify	Message logging tools can aid debugging. Also comes with regridding tools which can simplify some sensitivity analysis aspects related to grids.	Curate	Provides a resource file manager, arguably beneficial for managing production runs(?).	A domain-specific toolkit for coupling Earth System Models.
8/13/2018 16:54:34	Kenneth	ELMER			Discipline-specific (e.g., only for astrophysics, biomedicine)	C++, FORTRAN	C++, C, FORTRAN	Extreme Scaling	Curate	Curate: Implements different physics solvers under a unified FEM multiphsysics framework	Accelerate, Simplify	Simplify: Includes gui for meshing and for problem setup.					Curate, Simplify	Includes ElmerPost for visualization of results as well as output in other common formats (for VTK/ParaView)
6/27/2018 18:26:27	Derek	ELMER	http://www.csc.fi/elmer	Book: Elmer finite element solver for multiphysics and multiscale problems	System-specific (e.g., only for particle-continuum coupling, or only for molecular simulations)	C++, FORTRAN, C	C++, C, FORTRAN	Extreme Scaling	Accelerate	Algorithms for different scales and physics are already integrated in the framework, saving development time. However, it is unclear how easy it is to add new models/physics to the framework.		This can be tricky if new physics are required.	Accelerate	Monolithic implementation can make deployment easier.	Accelerate	Elmer has been optimized for performance in a variety of regimes. Its monolithic approach is useful in this regard.					ELMER is a multiscale, multiphysics FEM solver that supports physics modules from a variety of domains.	I put this in as an example, but there are many other tools such as LAMMPS, OpenFoam and perhaps even FEnics that have an approach similar to Elmer, in introducing multiscale/multiphysics elements bolted onto a primary kernel.
6/19/2018 20:19:03	Kenneth	ENISI MSM	https://www.nimml.org/tools/enisi-suite/enisi-msm	https://doi.org/10.1109/BIBM.2014.6999190	Discipline-specific (e.g., only for astrophysics, biomedicine)	Java	Java	Extreme Scaling	Curate, Simplify		Simplify						Curate, Simplify	Some visualization tools included	Accelerate	Model reduction capabilities included	Object-oriented multi-scale modeling platform to integrate ODE-based models (COPASI [1]), PDE models, SDE models (ENISI SDE [2]) and agent-based models into a multi-scale model for computational biology. Applications include simulation of signaling pathways, metabolic networks, gene-regulatory networks, cytokine and chemokine diffusions, cell movement, and tissue compartments.	The cite Hoekstra's COAST project as related, which we could also include in the review article.
8/15/2018 8:03:11	Derek	ENISI MSM	https://www.nimml.org/tools/enisi-suite/enisi-msm	https://doi.org/10.1109/BIBM.2014.6999190	Discipline-specific (e.g., only for astrophysics, biomedicine)	Java	Java	Extreme Scaling	Curate, Simplify	Provides automated data conversions in a static coupling setting, providing structure to applications.	Simplify	Attuned specifically to biological codes, making instantiation simpler.					Curate, Simplify	Provides visualization and graphing tools.	Accelerate	Model reduction capabilities included
8/15/2018 17:52:26	Diana	ESMF	https://www.earthsystemcog.org/projects/esmf/	https://doi.org/10.1109/MCISE.2004.1255817	Discipline-specific (e.g., only for astrophysics, biomedicine)	C++, FORTRAN	FORTRAN	Extreme Scaling, Heterogeneous Multiscale Computing (or Hierarchical Multiscale Modelling), Replica Computing	Curate				Simplify		Accelerate	Runs on most high performance parallel computing platforms, supports MPI, OpenMP and hybrid user codes	Simplify				ESMF is high-performance, flexible software infrastructure for building and coupling weather, climate, and related Earth science applications. The ESMF defines an architecture for composing complex, coupled modeling systems and includes data structures and utilities for developing individual models.
6/8/2018 9:22:48	Derek	FabSim	http://www.github.com/UCL-CCS/FabSim	https://doi.org/10.1016/j.cpc.2016.05.020	Generic	Python	Python	Extreme Scaling, Heterogeneous Multiscale Computing (or Hierarchical Multiscale Modelling), Replica Computing	Curate, Simplify	Easily combine execution patterns. Curate workflow building blocks.	Curate	Curate collections of simulation input.	Curate, Accelerate	Automate deployment. Reuse working configs from other users.	Curate, Simplify	Curate simulation output and environment. Simplify execution on remote resources.	Curate, Simplify	Curate output and environment.One-liner commands for parameter explorations.	Curate	Curate output and environment. Curate multi-machine workflows in single commands.	FabSim is a toolkit developed to simplify a range of computational tasks for researchers in diverse disciplines. FabSim is flexible, adaptable, and allows users to perform a wide range of tasks with ease. It also provides a systematic way to automate the use of resources, including HPC and distributed machines, and to make tasks easier to repeat by recording contextual information.	FabSim3 is currently under development, and may be released before we submit this paper.
6/25/2018 19:55:25	Diana	Flash	http://flash.uchicago.edu	http://dx.doi.org/10.1086/317361	Discipline-specific (e.g., only for astrophysics, biomedicine)	Domain-specific or bespoke language	Domain-specific or bespoke language	Heterogeneous Multiscale Computing (or Hierarchical Multiscale Modelling)	Simplify		Curate		Curate		Simplify		Simplify				FLASH is a publicly available multiphysics multiscale simulation code. FLASH is a modular, adaptive, and parallel simulation code capable of handling general compressible flow problems in astrophysical environments. It is modular: FLASH has been designed to allow users to configure initial and boundary conditions, change algorithms, and add new physical effects with minimal effort. It is adaptive…
6/19/2018 19:41:42	Kenneth	HMS: Hierarchical Multiscale Simulation	N/A	https://doi.org/10.1002/nme.5270	Generic	Python, C++, FORTRAN	C++	Heterogeneous Multiscale Computing (or Hierarchical Multiscale Modelling), Replica Computing	Curate, Expand		Simplify, Expand								Accelerate, Expand	Accelerate: Adaptive Sampling Aspects	Hierarchical Multiscale Simulation Framework. Combines existing at-scale models together to form a multiscale model. Originally tailored to HMM applications for materials modeling, but some replica computing explored in https://doi.org/10.1088/0957-4484/26/43/434004 . Adaptive sampling aspects in https://doi.org/10.1016/j.jocs.2018.04.010 . Written in C++. Have incorporated it into Python and For…
6/8/2018 11:12:11	Philipp	Macro-Micro-Coupling Tool (MaMiCo)	Computer Physics Communications Program Library, https://data.mendeley.com/datasets/w7rgdrhb85/1	https://doi.org/10.1016/j.cpc.2017.06.026	System-specific (e.g., only for particle-continuum coupling, or only for molecular simulations)	C++, command-line (e.g., bash), SCons for compiling	C++	Extreme Scaling, Heterogeneous Multiscale Computing (or Hierarchical Multiscale Modelling)	Curate, Accelerate, Simplify, Expand	-> Curate: more organized, clear interfaces -> better debugging (due to clean interfacing: testing interfaces for solvers, rather separate from coupling components,etc) -> Accelerate: increases programming activity, after a certain accustomization phase -> Expand: easy to include new algorithms/MD and continuum solver software -> Simplify: considering a 2-code coupling, a monolithic approach migh…	Expand	-> Expand: once you include your "new algorithm" (if algorithm development is the scientific problem), you can test/evaluate it and compare it using other particle/continuum packages or other (already existing and implemented) algorithms once set up to solve a scientific problem (e.g., Couette flow, see CPC2017 paper), you can solve the same with various solvers/configurations basically out-of-th…		-> none; however, there are basically no dependencies (except for MPI and SCons) and therefore, deploying a MaMiCo-based simulation is not expected to be counter-productive	Accelerate	Accelerate: improved sampling via multi-instance approach (CPC2017-paper), this yields faster time-to-solution at higher compute cost. Filtering techniques are work in progress and will further accelerate sampling/noise reduction in MD.	Curate	Curate: standardised coarse-grained (at macroscopic cell level) output (CSV/vtk formats), using whatever solver combination; this allows to compare results in different solver/algorithm combinations; Incorporation of "on-the-fly" analysis routines that operate on arbitrary MD/continuum solvers is envisaged	Accelerate	-> Accelerate: see sampling argument from Execution	The Macro-Micro-Coupling Tool (MaMiCo) attempts to ease the development of and share existing coupling algorithms for particle-mesh, in particular for molecular-continuum flow, simulations. Separating continuum and particle solvers from the actual coupling algorithm via strict interfacing, arbitrary solvers can be plugged together; examples comprise on MD side LAMMPS, ESPResSo and waLBerla, OpenL…
8/13/2018 16:23:26	Kenneth	MaMiCo			System-specific (e.g., only for particle-continuum coupling, or only for molecular simulations)	C++	C++	Extreme Scaling, Heterogeneous Multiscale Computing (or Hierarchical Multiscale Modelling)	Curate, Accelerate, Simplify	Curate + Accelerate: Includes linkages to several very popular MD Codes. Simplify: provides fixed interface which needs to be implemented for incorporation of other MD codes	Curate, Simplify	Includes algorithms necessary to apply the tool to continuum / MD coupled simulations (e.g. methods for quantity transfer and interpolation between grids)
7/14/2018 14:34:35	Diana	MOOSE	https://moose.inl.gov/SitePages/Home.aspx, https://github.com/idaholab/moose	https://doi.org/10.1016/j.nucengdes.2009.05.021	Generic, Discipline-specific (e.g., only for astrophysics, biomedicine)	C++	C++	Heterogeneous Multiscale Computing (or Hierarchical Multiscale Modelling)	Curate		Curate, Simplify		Accelerate		Curate, Accelerate		Curate, Expand		Curate		MOOSE is a finite-element, multiphysics framework. MOOSE supports both rapid prototyping as well as yielding production ready massively parallel codes in a fraction of the time previously thought necessary. Further, the advanced capabilities (error estimation and adaptivity) that MOOSE supplies to applications will support higher fidelity and more robust engineering simulation.	MOOSE is a software toolkit to support the development of parallel, multidimensional engineering design and analysis codes. The MOOSE architecture is based on a preconditioned Jacobian-free Newton–Krylov (JFNK) solution method
6/8/2018 15:27:48	Derek	MPWide	http://www.github.com/djgroen/MPWide	http://doi.org/10.5334/jors.ah	Generic	Python, C++, C	C++, C	Extreme Scaling	Expand	Expand: enable coupling across geographically dispersed resources.					Accelerate	Accelerate: speed up communications.			Accelerate	Accelerate: reduce turnaround time. Speed up data transfers.	MPWide, a light weight communication library which allows efficient message passing over a distributed network. MPWide has been designed to connect application running on distributed (super)computing resources, and to maximize the communication performance on wide area networks for those without administrative privileges. It can be used to provide message-passing between application, move files, …
6/12/2018 23:11:09	Kenneth	Multiscale Universal Interface	https://github.com/MxUI/MUI	https://doi.org/10.1016/j.jcp.2015.05.004	Generic	C++	C++	Extreme Scaling, Partitioned-Domain	Accelerate, Simplify	Reusable software to build partitioned-domain models											Construct partitioned-domain models from at-scale models. Routines for asynchronous data communication at interfaces between models. Routines to reduce data exchange (via interpolation / averaging) at interfaces	Test of parallel scalability and example application recently published at http://www.eccm-ecfd2018.org/admin/files/filePaper/p1614.pdf . Demos and examples at https://github.com/MxUI/MUI-demo .
6/19/2018 7:33:25	Derek	Multiscale Universal Interface	https://github.com/MxUI/MUI	https://doi.org/10.1016/j.jcp.2015.05.004	Generic	C++	C++	Extreme Scaling, Partitioned-Domain	Curate, Simplify, Expand	Enables a conceptually straightforward interface for concurrent coupling across different C++ programs, and introduces a structure to enable more systematic coupling.			Simplify	MUI provides an MPI MPMD wrapping environment to simplify deployment.	Accelerate	MUI arguably accelerates individual runs by allowing coupling to occur using MPI data exchanges, which are faster than normal TCP or file I/O exchanges.					Multiscale Universal Interface (MUI) is capable of facilitating the coupling effort for a wide range of multiscale simulations. The library adopts a header-only form with minimal external dependency and hence can be easily dropped into existing codes. A data sampler concept is introduced, combined with a hybrid dynamic/static typing mechanism, to create an easily customizable framework for solver…	MUI exclusively works for concurrent coupling between C++ codes. No starting/stopping of submodels is possible, and the toolkit is clearly oriented towards multi-domain coupling.
6/12/2018 16:10:45	Lourens	MUSCLE 2	https://github.com/psnc-apps/muscle2	https://doi.org/10.1016/j.jocs.2014.04.004	Generic	Python, C++, Java, FORTRAN, Ruby, C, Matlab	Java, Ruby	Extreme Scaling	Curate, Accelerate, Expand	Accelerate is somewhat questionable, many people find it easier to just send messages using MPI for instance, rather than learning MUSCLE 2. May be a documentation and/or deployment issue (it's one more thing to get to work) however.	Curate, Accelerate	MUSCLE supports this through its centralised model configuration system, which gives a single point where the entire configuration is available, and it's a file that can be archived.								MUSCLE doesn't do anything specific to production, although it could be used in production.	MUSCLE 2 is a coupling toolkit that provides centralised configuration, logging, and communication between multiple submodels of a multiscale simulation. It is written in Java and Ruby, and provides submodel bindings in many languages. It can also launch submodels locally according to a description of a multiscale simulation.	MUSCLE 2 was developed in the MAPPER project, and is based on MUSCLE 1, which came out of the COAST project.
8/13/2018 12:38:00	Derek	MUSCLE 2	https://github.com/psnc-apps/muscle2	https://doi.org/10.1016/j.jocs.2014.04.004	Generic	Python, C++, Java, FORTRAN, Ruby, C, Matlab	Java, Ruby	Extreme Scaling	Curate, Accelerate, Expand	Enforces MMSF formalism, TCP coupling between models, enables coupling of very diverse models.	Curate, Accelerate	Unifies multiscale application definition in a single archivable file.									MUSCLE 2 is a coupling toolkit that provides centralised configuration, logging, and communication between multiple submodels of a multiscale simulation. It is written in Java and Ruby, and provides submodel bindings in many languages. It can also launch submodels locally according to a description of a multiscale simulation.	MUSCLE 2 was developed in the MAPPER project, and is based on MUSCLE 1, which came out of the COAST project.
6/12/2018 17:13:25	Lourens	MUSCLE 3	https://github.com/multiscale/muscle3		Generic	Domain-specific or bespoke language, Python, C++, Java, FORTRAN, C	Python	Extreme Scaling, Heterogeneous Multiscale Computing (or Hierarchical Multiscale Modelling), Replica Computing	Curate, Accelerate, Simplify, Expand	MUSCLE 3 will have a high-level API in all submodel implementation languages, which will simplify developing models from scratch.	Curate, Accelerate	MUSCLE 3 does this through its centralised model configuration system, which gives a single point where the entire configuration is available, and it's a file that can be archived.			Expand	MUSCLE 3 will include basic profiling functionality, which helps to test performance.	Accelerate, Simplify, Expand	MUSCLE 3 will come with components for doing uncertainty quantification and sensitivity analysis (or is the latter production?)		MUSCLE 3 doesn't do anything specific to production, although it could be used in production.	MUSCLE 3 is a coupling toolkit that provides centralised configuration, centralised logging, simple profiling, and on-demand instantiation of and communication between multiple submodels of a multiscale simulation. It is being written in Python, and will provide submodel bindings in many languages. It will support multiple modes of communication between submodels, and multiple means of instantiat…	MUSCLE 3 is being developed in the ComPat and e-MUSC projects. It is the successor to MUSCLE 2.
6/19/2018 7:59:22	Derek	OASIS3-MCT	https://portal.enes.org/oasis/oasis3-mct_3-0-official-release	https://journals.ametsoc.org/doi/full/10.1175/BAMS-D-15-00239.1	Discipline-specific (e.g., only for astrophysics, biomedicine)	FORTRAN, C	FORTRAN, C	Extreme Scaling	Expand	OASIS3-MCT_3.0 supports one-to-many concurrent couplings, a feature which is relatively rare in other toolkits.			Simplify	Provides a wrapper which makes deployment of all models easier.	Accelerate	OASIS3-MCT_3.0 supports parallel coupling channels using MPI, clearly improving performance compared to single MPI channels, or TCP/file I/O communications. The toolkit as a whole is also heavily optimized to be fast.					OASIS3-MCT is a software allowing synchronized exchanges of coupling information between numerical codes representing different components of the climate system. OASIS3-MCT, the new version of the OASIS coupler interfaced with the Model Coupling Toolkit (MCT) from the Argonne National Laboratory, offers today a fully parallel implementation of coupling field regridding and exchange.
7/11/2018 12:53:27	Derek	OMFIT	https://gafusion.github.io/OMFIT-source/	https://doi.org/10.1088/0029-5515/55/8/083008	Discipline-specific (e.g., only for astrophysics, biomedicine)	Python	Python	Extreme Scaling, Heterogeneous Multiscale Computing (or Hierarchical Multiscale Modelling), Replica Computing	Simplify, Expand	Provides a wide range of modules that can be easily coupled, and a GUI to make simplify the process of making couplings.	Accelerate, Simplify	Integrates with a range of experimental databases, which makes instantiation simpler and faster in a range of cases.		All codes involved still need to be set up, as well as OMFIT itself.	Simplify	OMFIT allows to predefine coupling schemes, and simplify doing test runs in that way.	Simplify, Expand	Supports a range of analysis and visualization techniques to make this step more flexible and simpler.			OMFIT is currently in use for the Fusion community, but appears generic in its implementation, and supports the use of HPC codes. It has a large range of supported modules and has been used on supercomputers to a limited extent.
8/15/2018 16:47:34	Diana	OMFIT	https://gafusion.github.io/OMFIT-source/	https://doi.org/10.1088/0029-5515/55/8/083008	Generic	Python	Python	Extreme Scaling, Heterogeneous Multiscale Computing (or Hierarchical Multiscale Modelling), Replica Computing	Simplify		Accelerate				Simplify	Remote and parallel code execution on workstations and HPC clusters	Curate				The goal of OMFIT is to enhance existing scientific workflows and enable new integrated modeling capabilities. To achieve these goals OMFIT adopts a bottom-up collaborative development approach.	One modeling framework for integrated tasks (OMFIT) is a comprehensive integrated modeling framework which has been developed to enable physics codes to interact in complicated workflows, and support scientists at all stages of the modeling cycle.
7/4/2018 18:31:55	Derek	OpenPALM (website defunct)	https://www.swmath.org/software/12182	https://www.projet-plume.org/files/oasis_palm_envol2012_janvier-2013_v2.pdf	Generic	C++, FORTRAN	C++, C, FORTRAN	Extreme Scaling, Heterogeneous Multiscale Computing (or Hierarchical Multiscale Modelling), Replica Computing	Curate, Simplify	Structured way of adding models, provides a GUI for easier composition.					Simplify	Supports dynamic launching and manages data exchanges.					OpenPalm is a coupler developed in 2011 at CERFACS. It provides a wide range of coupling approaches, and works with C- and FORTRAN-based codes.	The website is currently defunct, so we may wish to omit this tool.
7/14/2018 16:03:33	Diana	Parsl	http://parsl-project.org, https://github.com/Parsl/parsl	https://doi.org/10.5281/zenodo.853492	Generic	Python	Python	Heterogeneous Multiscale Computing (or Hierarchical Multiscale Modelling), Replica Computing	Curate		Curate, Simplify		Accelerate		Curate						Parsl is a Python-based parallel scripting library that supports development and execution of asynchronous and parallel data-oriented workflows (dataflows). These workflows glue together existing executables (called Apps) and Python functions with control logic written in Python. Parsl brings implicit parallel execution to standard Python scripts.	Parsl is designed to enable the straightforward orchestration of asynchronous tasks into dataflow-based workflows in Python. Parsl manages the parallel execution of these tasks across computation resources when dependencies (e.g., input data dependencies) are met.
8/10/2018 8:16:00	Derek	Parsl	http://parsl-project.org, https://github.com/Parsl/parsl	https://doi.org/10.5281/zenodo.853492	Generic	Python	Python	Heterogeneous Multiscale Computing (or Hierarchical Multiscale Modelling), Replica Computing	Simplify	Simplifies the passage of data between models.	Simplify	Simplifies the passage of data between models.	Accelerate, Simplify	Single scripts map directly to a range of resource platforms.	Curate	Provides a range of sophisticated data handling and error management features.					Parsl is a Python-based parallel scripting library that supports development and execution of asynchronous and parallel data-oriented workflows (dataflows). These workflows glue together existing executables (called Apps) and Python functions with control logic written in Python. Parsl brings implicit parallel execution to standard Python scripts.	Parsl is designed to enable the straightforward orchestration of asynchronous tasks into dataflow-based workflows in Python. Parsl manages the parallel execution of these tasks across computation resources when dependencies (e.g., input data dependencies) are met.
7/14/2018 15:30:03	Diana	Swift	http://swift-lang.org/main/	https://doi.org/10.1016/j.parco.2011.05.005	Generic	Blends a C-like syntax with functional programming characteristics	Java	Parallel executions, Extreme Scaling, Heterogeneous Multiscale Computing (or Hierarchical Multiscale Modelling)	Curate		Curate		Curate		Accelerate						The Swift language is designed to expose opportunities for parallel execution, avoid the unnecessary introduction of nonde- terminism, simplify the development of programs that operate on file systems, and permit efficient implementation on distributed-memory parallel computers.	Swift integrates external persistent data—typically contained in files and directories—into the language model, improving the development process for programs that read and/or write large datasets.
8/15/2018 5:11:40	Derek	Swift	http://swift-lang.org/main/	https://doi.org/10.1016/j.parco.2011.05.005	Generic	Domain-specific or bespoke language	Java	Extreme Scaling, Heterogeneous Multiscale Computing (or Hierarchical Multiscale Modelling), Replica Computing	Accelerate, Simplify	Accelerates execution of large numbers of interdependent tasks. Simplifies implementation of applications with complex task dependencies.			Accelerate, Simplify	Single swift scripts operate on multiple resource types, making deployment simpler and arguably faster (though Swift + Globus does have to be set up on each target site).			Accelerate	The parallel scripting approach can help accelerate the execution of large parameter sweeps through pilot execution mechanisms.			Swift is a parallel scripting language
6/19/2018 19:36:00	Kenneth	TabaSCo: Task - Based Scale-bridging Code	https://github.com/exmatex/tabasco	http://charm.cs.illinois.edu/workshops/charmWorkshop2017/slides/CharmWorkshop2017_pavel.pdf	Discipline-specific (e.g., only for astrophysics, biomedicine)	C++, CHARM++	C++	Heterogeneous Multiscale Computing (or Hierarchical Multiscale Modelling)	Curate, Simplify, Expand		Simplify				Accelerate				Accelerate	task-based runtime environment with persistent database storage for fine-scale evaluation data to accelerate multiscale/multiphysics models	Scale-bridging framework used to evaluate feasibility of at-scale heterogeneous computations on Trinity supercomputer. Mix & match asynchronous runtimes, and database storage. Tailored to taylor impact / viscoplasticity model.	Unclear how general this is or whether it is still being worked on. No real publications - just github and a charm++ slide deck
7/14/2018 18:36:14	Diana	UAL	N/A	https://doi.org/10.1016/j.fusengdes.2007.08.021	Generic	The UAL exports interfaces to the most important high level languages - C++/Fortran/JAVA/Python/Matlab)		Extreme Scaling, Heterogeneous Multiscale Computing (or Hierarchical Multiscale Modelling)	Simplify		Simplify		Accelerate, Simplify								The universal access layer (UAL) is the common interface that is used by simulation and analysis codes for accessing, storing, and exchanging data. The UAL can be seen as the common data bus, connecting data providers and simulation codes.
8/15/2018 5:39:30	Derek	UAL	N/A	https://doi.org/10.1016/j.fusengdes.2007.08.021	Generic	The UAL exports interfaces to the most important high level languages - C++/Fortran/JAVA/Python/Matlab)		Extreme Scaling, Heterogeneous Multiscale Computing (or Hierarchical Multiscale Modelling)	Simplify	Stores data in CPOs, simplifying coupling work.	Simplify	Stores data in CPOs, simplifying applying the application to a specific scientific problem due to the use of physical units.	Accelerate, Simplify	CPOs easily interface to different data backends, and simplify setup of exchanges.							The universal access layer (UAL) is the common interface that is used by simulation and analysis codes for accessing, storing, and exchanging data. The UAL can be seen as the common data bus, connecting data providers and simulation codes.
8/16/2018 5:39:30	Lourens	MOOSE	https://moose.inl.gov/SitePages/Home.aspx, https://github.com/idaholab/moose	https://doi.org/10.1016/j.nucengdes.2009.05.021	System-specific (e.g., only for particle-continuum coupling, or only for molecular simulations)	C++	C++	Heterogeneous Multiscale Computing (or Hierarchical Multiscale Modelling)	Accelerate, Simplify, Expand						Simplify						MOOSE is a finite-element, multiphysics framework. MOOSE supports both rapid prototyping as well as yielding production ready massively parallel codes in a fraction of the time previously thought necessary. Further, the advanced capabilities (error estimation and adaptivity) that MOOSE supplies to applications will support higher fidelity and more robust engineering simulation.	MOOSE is a software toolkit to support the development of parallel, multidimensional engineering design and analysis codes. The MOOSE architecture is based on a preconditioned Jacobian-free Newton–Krylov (JFNK) solution method
8/16/2018 9:33:30	Lourens	MOOSE	https://moose.inl.gov/SitePages/Home.aspx, https://github.com/idaholab/moose	https://doi.org/10.1016/j.nucengdes.2009.05.021	System-specific (e.g., only for particle-continuum coupling, or only for molecular simulations)	C++	C++	Extreme Scaling, Heterogeneous Multiscale Computing (or Hierarchical Multiscale Modelling)	Accelerate, Simplify, Expand	Supports several MLs, provides a GUI, can automatically parallelize a range of supported model types.	Simplify	Simplifies the modification of Kernels to fit specific problems.			Simplify	Helps make a single MPI application out of a bunch of different codes					MOOSE is a finite-element, multiphysics framework. MOOSE supports both rapid prototyping as well as yielding production ready massively parallel codes in a fraction of the time previously thought necessary. Further, the advanced capabilities (error estimation and adaptivity) that MOOSE supplies to applications will support higher fidelity and more robust engineering simulation.	MOOSE is a software toolkit to support the development of parallel, multidimensional engineering design and analysis codes. The MOOSE architecture is based on a preconditioned Jacobian-free Newton–Krylov (JFNK) solution method
